# Supplementary material for: Pilot Validation of a Novel Inline Device for Real-Time Monitoring of Abdominal Mechanics During Pneumoperitoneum
Source: Animals (Basel). 2026 May 23;16(11):1593. doi: 10.3390/ani16111593 (PMC13255752; doi:10.3390/ani16111593)
Supplement: Supplementary file 1 [file animals-16-01593-s001.zip]

Archive with 1 entries (1 files):
- animals-4262167-supplementary.pdf
